# Supplementary material for: Geriatric Surgery Produces a Hypoactive Molecular Phenotype in the Monocyte Immune Gene Transcriptome
Source: J Clin Med. 2023 Sep 28;12(19):6271. doi: 10.3390/jcm12196271 (PMC10573997; doi:10.3390/jcm12196271)
Supplement: Supplementary file 1 [file jcm-12-06271-s001.zip]

Archive with 1 entries (1 files):
- jcm-2587446-supplementary.pdf
